# Supplementary material for: Migratory behaviours are risk-sensitive to physiological state in an elevational migrant
Source: Conserv Physiol. 2024 May 17;12(1):coae029. doi: 10.1093/conphys/coae029 (PMC11109817; doi:10.1093/conphys/coae029)
Supplement: Web_Material_coae029 [file web_material_coae029.zip]

Archive with 2 entries (2 files):
- Graphical_Abstract (1).tif
- Supplementary_Information_1 (1).pdf
